# Supplementary material for: Endophytic bacterial communities in ungerminated and germinated seeds of commercial vegetables
Source: Sci Rep. 2023 Nov 14;13:19829. doi: 10.1038/s41598-023-47099-4 (PMC10645892; doi:10.1038/s41598-023-47099-4)
Supplement: Supplementary file 1 — Supplementary Information. [file 41598_2023_47099_MOESM1_ESM.zip]

Archive with 6 entries (6 files):
- alpha_diversity.Rmd
- Function prediction_major_stack.Rmd
- Function prediction_minor_stack.Rmd
- PCoA_family.Rmd
- R_abundance_major_minor.Rmd
- spec_occu.Rmd
