# Supplementary material for: Endophytic bacterial communities in ungerminated and germinated seeds of commercial vegetables
Source: Sci Rep. 2023 Nov 14;13:19829. doi: 10.1038/s41598-023-47099-4 (PMC10645892; doi:10.1038/s41598-023-47099-4)
Supplement: Supplementary file 1 — Supplementary Information. [file 41598_2023_47099_MOESM1_ESM.zip › alpha_diversity.Rmd]

---
title: "alpha diversity"
output: html_document
date: '2022-09-27'
---

```{r setup, include=FALSE}
knitr::opts_chunk$set(echo = TRUE, warning=FALSE, message=FALSE)
```

## Import data

```{r}
setwd("e:/16s/project_data/Data_seeds_and_seedlings/alpha")

alpha <- read.csv('alpha.csv',header = T,row.names = 1)

map <- read.csv('map_group.csv',row.names = 1)
group1 <- map['group']
group2 <- map['family_species_variety']
group3 <- map['family']0
data <- data.frame(group1,group2,group3,alpha)
```

## Plot1

```{r}
library(ggplot2)
library(ggpubr)

p_chao <- ggplot(data = data,aes(group,chao1))+
  geom_boxplot(fill=c("#EE7700"), alpha=0.2,width = 0.6)+
  stat_boxplot(geom="errorbar",width=0.5,size=0.5,position=position_dodge(0.7))+
  geom_jitter(shape=16, size=2,color="#EE7700",alpha=0.8 ,position=position_jitter(0.2))+
  stat_compare_means(aes(label = ..p.signif..),size=6)+
  xlab("")+ylab("chao1")+
  theme_bw()+
  theme(panel.grid.major=element_blank(),panel.grid.minor=element_blank())+
  theme(axis.text=element_text(colour='black',size=7))+
  theme(text = element_text(size = 15,face = "bold"))+
  facet_grid(~ family_species_variety, scales = "free_x", space='free')
p_chao

p_shannon <- ggplot(data = data,aes(group,shannon))+
  geom_boxplot(fill="#99CCFF", alpha=0.2,width = 0.6)+
  stat_boxplot(geom="errorbar",width=0.5,size=0.5,position=position_dodge(0.7))+
  geom_jitter(shape=16, size=2,color="#99CCFF",alpha=0.8 ,position=position_jitter(0.2))+
  stat_compare_means(aes(label = ..p.signif..),size=6)+
  xlab("")+ylab("shannon")+
  theme_bw()+
  theme(panel.grid.major=element_blank(),panel.grid.minor=element_blank())+
  theme(axis.text=element_text(colour='black',size=7))+
  theme(text = element_text(size = 15,face = "bold"))+
  facet_grid(~ family_species_variety, scales = "free_x", space='free')
p_shannon

p_simpson <- ggplot(data = data,aes(group,simpson))+
  geom_boxplot(fill="#FFCCFF", alpha=0.2,width = 0.6)+
  stat_boxplot(geom="errorbar",width=0.5,size=0.5,position=position_dodge(0.7))+
  geom_jitter(shape=16, size=2,color="#FFCCFF",alpha=0.8 ,position=position_jitter(0.2))+
  stat_compare_means(aes(label = ..p.signif..),size=6)+
  xlab("")+ylab("simpson")+
  theme_bw()+
  theme(panel.grid.major=element_blank(),panel.grid.minor=element_blank())+
  theme(axis.text=element_text(colour='black',size=7))+
  theme(text = element_text(size = 15,face = "bold"))+
  facet_grid(~ family_species_variety, scales = "free_x", space='free')
p_simpson

p<- cowplot::plot_grid(p_chao,p_shannon,p_simpson, ncol = 1, labels = c("a", "b","c"))
p

ggsave(plot = p,'Alpha diversity.pdf',height = 14,width = 12,dpi = 650)
```


## Plot2

```{r}
library(ggplot2)

p_chao_f <- ggplot(data = data,aes(group,chao1))+
  geom_boxplot(fill=c("#EE7700"), alpha=0.2,width = 0.6)+
  stat_boxplot(geom="errorbar",width=0.5,size=0.5,position=position_dodge(0.7))+
  geom_jitter(shape=16, size=2,color="#EE7700",alpha=0.8 ,position=position_jitter(0.2))+
  stat_compare_means(aes(label = ..p.signif..),size=6)+
  xlab("")+ylab("chao1")+
  theme_bw()+
  theme(panel.grid.major=element_blank(),panel.grid.minor=element_blank())+
  theme(axis.text=element_text(colour='black',size=7))+
  theme(text = element_text(size = 15,face = "bold"))+
  facet_grid(~ family, scales = "free_x", space='free')
p_chao_f

p_shannon_f <- ggplot(data = data,aes(group,shannon))+
  geom_boxplot(fill="#99CCFF", alpha=0.2,width = 0.6)+
  stat_boxplot(geom="errorbar",width=0.5,size=0.5,position=position_dodge(0.7))+
  geom_jitter(shape=16, size=2,color="#99CCFF",alpha=0.8 ,position=position_jitter(0.2))+
  stat_compare_means(aes(label = ..p.signif..),size=6)+
  xlab("")+ylab("shannon")+
  theme_bw()+
  theme(panel.grid.major=element_blank(),panel.grid.minor=element_blank())+
  theme(axis.text=element_text(colour='black',size=7))+
  theme(text = element_text(size = 15,face = "bold"))+
  facet_grid(~ family, scales = "free_x", space='free')
p_shannon_f

p_simpson_f <- ggplot(data = data,aes(group,simpson))+
  geom_boxplot(fill="#FFCCFF", alpha=0.2,width = 0.6)+
  stat_boxplot(geom="errorbar",width=0.5,size=0.5,position=position_dodge(0.7))+
  geom_jitter(shape=16, size=2,color="#FFCCFF",alpha=0.8 ,position=position_jitter(0.2))+
  stat_compare_means(aes(label = ..p.signif..),size=6)+
  xlab("")+ylab("simpson")+
  theme_bw()+
  theme(panel.grid.major=element_blank(),panel.grid.minor=element_blank())+
  theme(axis.text=element_text(colour='black',size=7))+
  theme(text = element_text(size = 15,face = "bold"))+
  facet_grid(~ family, scales = "free_x", space='free')
p_simpson_f

p<- cowplot::plot_grid(p_chao_f,p_shannon_f,p_simpson_f, ncol = 1, labels = c("a", "b","c"))
p

ggsave(plot = p,'Alpha diversity-family.pdf',height = 14,width = 12,dpi = 650)
```
