# Supplementary material for: Endophytic bacterial communities in ungerminated and germinated seeds of commercial vegetables
Source: Sci Rep. 2023 Nov 14;13:19829. doi: 10.1038/s41598-023-47099-4 (PMC10645892; doi:10.1038/s41598-023-47099-4)
Supplement: Supplementary file 1 — Supplementary Information. [file 41598_2023_47099_MOESM1_ESM.zip › Function prediction_major_stack.Rmd]

---
title: "Function prediction"
output: html_document
date: '2022-10-31'
---

```{r setup, include=FALSE}
knitr::opts_chunk$set(echo = TRUE, warning=FALSE, message=FALSE)
setwd("e:/16s/project_data/Data_seeds_and_seedlings/FAPROTAX_predict/stack/major_minor/major")
library(reshape2)
library(ggplot2)
library(ggthemes)


data <- read.csv("FAP_rela_abundance.csv" ,row.names = 1)
data <- t(data)

map <- read.csv('map_group.csv',row.names = 1)
group <- map['family']
d <- data.frame(group,data)

library(dplyr)
Apiaceae <- d %>%
 filter(group == "Apiaceae") %>%
  select(-c(1))
map_Apiaceae <- map %>%
  filter(family == "Apiaceae")
Apiaceae_treat <- map_Apiaceae['group']

Asteraceae <- d %>%
 filter(group == "Asteraceae") %>%
  select(-c(1))
map_Asteraceae <- map %>%
  filter(family == "Asteraceae")
Asteraceae_treat <- map_Asteraceae['group']

Brassicaceae <- d %>%
 filter(group == "Brassicaceae") %>%
  select(-c(1))
map_Brassicaceae <- map %>%
  filter(family == "Brassicaceae")
Brassicaceae_treat <- map_Brassicaceae['group']

Solanaceae <- d %>%
 filter(group == "Solanaceae") %>%
  select(-c(1))
map_Solanaceae <- map %>%
  filter(family == "Solanaceae")
Solanaceae_treat <- map_Solanaceae['group']
```

## Apiaceae

```{r}
row.names(Apiaceae) <- row.names(Apiaceae)
Apiaceae_2 <- cbind(sampleID=row.names(Apiaceae),Apiaceae)

Apiaceae_2$sampleID <- factor(Apiaceae_2$sampleID, levels = rev(Apiaceae_2$sampleID))
Apiaceae_gg <- melt(Apiaceae_2, id.vars="sampleID", variable.name="Function", value.name="Abundance")
Apiaceae_gg <- data.frame(Apiaceae_gg,Apiaceae_treat)

p1 <- ggplot(Apiaceae_gg, aes(group, y=100*Abundance, fill=Function))+
  geom_col(position = "stack", width = 0.6)+
  scale_y_continuous(expand = c(0,0))+
  ggthemes::scale_fill_tableau("Tableau 20")+
  labs(title="Apiaceae_major", x = "", y = "")+
  theme_bw()+
  theme(legend.position = "none")+
  coord_flip()
p1

```

## Asteraceae

```{r}
row.names(Asteraceae) <- row.names(Asteraceae)
Asteraceae_2 <- cbind(sampleID=row.names(Asteraceae),Asteraceae)

Asteraceae_2$sampleID <- factor(Asteraceae_2$sampleID, levels = rev(Asteraceae_2$sampleID))
Asteraceae_gg <- melt(Asteraceae_2, id.vars="sampleID", variable.name="Function", value.name="Abundance")
Asteraceae_gg <- data.frame(Asteraceae_gg,Asteraceae_treat)

p2 <- ggplot(Asteraceae_gg, aes(group, y=100*Abundance, fill=Function))+
  geom_col(position = "stack", width = 0.6)+
  scale_y_continuous(expand = c(0,0))+
  ggthemes::scale_fill_tableau("Tableau 20")+
  labs(title="Asteraceae_major", x = "", y = "")+
  theme_bw()+
  theme(legend.position = "none")+
  coord_flip()
p2
```


## Brassicaceae

```{r}
row.names(Brassicaceae) <- row.names(Brassicaceae)
Brassicaceae_2 <- cbind(sampleID=row.names(Brassicaceae),Brassicaceae)

Brassicaceae_2$sampleID <- factor(Brassicaceae_2$sampleID, levels = rev(Brassicaceae_2$sampleID))
Brassicaceae_gg <- melt(Brassicaceae_2, id.vars="sampleID", variable.name="Function", value.name="Abundance")
Brassicaceae_gg <- data.frame(Brassicaceae_gg,Brassicaceae_treat)

p3 <- ggplot(Brassicaceae_gg, aes(group, y=100*Abundance, fill=Function))+
  geom_col(position = "stack", width = 0.6)+
  scale_y_continuous(expand = c(0,0))+
  ggthemes::scale_fill_tableau("Tableau 20")+
  labs(title="Brassicaceae_major", x = "", y = "")+
  theme_bw()+
  theme(legend.position = "none")+
  coord_flip()
p3
```

## Solanaceae

```{r}
row.names(Solanaceae) <- row.names(Solanaceae)
Solanaceae_2 <- cbind(sampleID=row.names(Solanaceae),Solanaceae)

Solanaceae_2$sampleID <- factor(Solanaceae_2$sampleID, levels = rev(Solanaceae_2$sampleID))
Solanaceae_gg <- melt(Solanaceae_2, id.vars="sampleID", variable.name="Function", value.name="Abundance")
Solanaceae_gg <- data.frame(Solanaceae_gg,Solanaceae_treat)

p4 <- ggplot(Solanaceae_gg, aes(group, y=100*Abundance, fill=Function))+
  geom_col(position = "stack", width = 0.6)+
  scale_y_continuous(expand = c(0,0))+
  ggthemes::scale_fill_tableau("Tableau 20")+
  labs(title="Solanaceae_major", x = "", y = "")+
  theme_bw()+
  theme(legend.position = "none")+
  coord_flip()
p4
```

## merge plots

```{r}
p<- cowplot::plot_grid(p2,p4,p3,p1, ncol = 2, labels = c("a", "b","c","d"))
p

ggsave(plot = p,'major function predict.pdf',height = 20,width = 40,dpi = 650)
```
