# Supplementary material for: Endophytic bacterial communities in ungerminated and germinated seeds of commercial vegetables
Source: Sci Rep. 2023 Nov 14;13:19829. doi: 10.1038/s41598-023-47099-4 (PMC10645892; doi:10.1038/s41598-023-47099-4)
Supplement: Supplementary file 1 — Supplementary Information. [file 41598_2023_47099_MOESM1_ESM.zip › PCoA_family.Rmd]

---
title: "pcoa"
output: html_document
date: '2022-09-29'
---

```{r setup, include=FALSE}
knitr::opts_chunk$set(echo = TRUE, warning=FALSE, message=FALSE)
```

## Import data

```{r}
setwd("e:/16s/project_data/Data_seeds_and_seedlings/pcoa/family_pcoa")

otu <- read.csv("OTU_table_CSS_normal_filter_Chloroplast_Mitochondria.csv" ,row.names = 1)
otu <- t(otu)

map <- read.csv('map_group.csv',row.names = 1)
group <- map['family']
d <- data.frame(group,otu)

library(dplyr)
Apiaceae <- d %>%
 filter(group == "Apiaceae") %>%
  select(-c(1:3))
map_Apiaceae <- map %>%
  filter(family == "Apiaceae")
Apiaceae_treat <- map_Apiaceae['group']


Asteraceae <- d %>%
 filter(group == "Asteraceae") %>%
  select(-c(1:3))
map_Asteraceae <- map %>%
  filter(family == "Asteraceae")
Asteraceae_treat <- map_Asteraceae['group']

Brassicaceae <- d %>%
 filter(group == "Brassicaceae") %>%
  select(-c(1:3))
map_Brassicaceae <- map %>%
  filter(family == "Brassicaceae")
Brassicaceae_treat <- map_Brassicaceae['group']

Solanaceae <- d %>%
 filter(group == "Solanaceae") %>%
  select(-c(1:3))
map_Solanaceae <- map %>%
  filter(family == "Solanaceae")
Solanaceae_treat <- map_Solanaceae['group']
```

## Analysis

```{r}
library(vegan)
# Apiaceae
Apiaceae_distance <- vegdist(Apiaceae)
Apiaceae_pcoa <- cmdscale (Apiaceae_distance,eig=TRUE)
Apiaceae_pc12 <- Apiaceae_pcoa$points[,1:2]
Apiaceae_pc <- round(Apiaceae_pcoa$eig/sum(Apiaceae_pcoa$eig)*100,digits=2)

Apiaceae_pc12 <- as.data.frame(Apiaceae_pc12)
Apiaceae_pc12 <- data.frame(Apiaceae_pc12,Apiaceae_treat)

adonis_Ap <- adonis2(Apiaceae_distance~group, map_Apiaceae, permutations = 999)


# Asteraceae
Asteraceae_distance <- vegdist(Asteraceae)
Asteraceae_pcoa <- cmdscale (Asteraceae_distance,eig=TRUE)
Asteraceae_pc12 <- Asteraceae_pcoa$points[,1:2]
Asteraceae_pc <- round(Asteraceae_pcoa$eig/sum(Asteraceae_pcoa$eig)*100,digits=2)

Asteraceae_pc12 <- as.data.frame(Asteraceae_pc12)
Asteraceae_pc12 <- data.frame(Asteraceae_pc12,Asteraceae_treat)
adonis_As <- adonis2(Asteraceae_distance~group, map_Asteraceae, permutations = 999)

# Brassicaceae
Brassicaceae_distance <- vegdist(Brassicaceae)
Brassicaceae_pcoa <- cmdscale (Brassicaceae_distance,eig=TRUE)
Brassicaceae_pc12 <- Brassicaceae_pcoa$points[,1:2]
Brassicaceae_pc <- round(Brassicaceae_pcoa$eig/sum(Brassicaceae_pcoa$eig)*100,digits=2)

Brassicaceae_pc12 <- as.data.frame(Brassicaceae_pc12)
Brassicaceae_pc12 <- data.frame(Brassicaceae_pc12,Brassicaceae_treat)
adonis_Br <- adonis2(Brassicaceae_distance~group, map_Brassicaceae, permutations = 999)

# Solanaceae
Solanaceae_distance <- vegdist(Solanaceae)
Solanaceae_pcoa <- cmdscale (Solanaceae_distance,eig=TRUE)
Solanaceae_pc12 <- Solanaceae_pcoa$points[,1:2]
Solanaceae_pc <- round(Solanaceae_pcoa$eig/sum(Solanaceae_pcoa$eig)*100,digits=2)

Solanaceae_pc12 <- as.data.frame(Solanaceae_pc12)
Solanaceae_pc12 <- data.frame(Solanaceae_pc12,Solanaceae_treat)
adonis_So <- adonis2(Solanaceae_distance~group, map_Solanaceae, permutations = 999)

```


## Plots

```{r}
library(ggplot2)
# Apiaceae
adonis_Ap_result <- paste0("Apiaceae-adonis R2: ",round(adonis_Ap$R2,2), "; P-value: ", adonis_Ap$`Pr(>F)`)
p1<-ggplot(data=Apiaceae_pc12,aes(x=V1,y=V2,color=group))+
  theme_bw()+
  geom_point(size=4)+
  stat_ellipse(level=0.6,linetype=2,size=1) +
  scale_discrete_manual(values=c("#3333CC","#56BF7E"),aesthetics = 'colour') +
  theme(panel.grid = element_blank())+
  geom_vline(xintercept = 0,lty="dashed")+
  geom_hline(yintercept = 0,lty="dashed")+
  labs(x=paste0("PCoA1 ",Apiaceae_pc[1],"%"),
       y=paste0("PCoA2 ",Apiaceae_pc[2],"%"),
       title=adonis_Ap_result)+
  theme(axis.title.x=element_text(size=12),
        axis.title.y=element_text(size=12,angle=90),
        axis.text.y=element_text(size=10),
        axis.text.x=element_text(size=10),
        panel.grid=element_blank())
p1

# Asteraceae
adonis_As_result <- paste0("Asteraceae-adonis R2: ",round(adonis_As$R2,2), "; P-value: ", adonis_As$`Pr(>F)`)
p2<-ggplot(data=Asteraceae_pc12,aes(x=V1,y=V2,color=group))+
  theme_bw()+
  geom_point(size=4)+
  stat_ellipse(level=0.6,linetype=2,size=1) +
  scale_discrete_manual(values=c("#3333CC","#56BF7E"),aesthetics = 'colour') +
  theme(panel.grid = element_blank())+
  geom_vline(xintercept = 0,lty="dashed")+
  geom_hline(yintercept = 0,lty="dashed")+
  labs(x=paste0("PCoA1 ",Asteraceae_pc[1],"%"),
       y=paste0("PCoA2 ",Asteraceae_pc[2],"%"),
       title=adonis_As_result)+
  theme(axis.title.x=element_text(size=12),
        axis.title.y=element_text(size=12,angle=90),
        axis.text.y=element_text(size=10),
        axis.text.x=element_text(size=10),
        panel.grid=element_blank())
p2

# Brassicaceae
adonis_Br_result <- paste0("Brassicaceae-adonis R2: ",round(adonis_Br$R2,2), "; P-value: ", adonis_Br$`Pr(>F)`)
p3<-ggplot(data=Brassicaceae_pc12,aes(x=V1,y=V2,color=group))+
  theme_bw()+
  geom_point(size=4)+
 stat_ellipse(level=0.6,linetype=2,size=1) +
  scale_discrete_manual(values=c("#3333CC","#56BF7E"),aesthetics = 'colour') +
  theme(panel.grid = element_blank())+
  geom_vline(xintercept = 0,lty="dashed")+
  geom_hline(yintercept = 0,lty="dashed")+
  labs(x=paste0("PCoA1 ",Brassicaceae_pc[1],"%"),
       y=paste0("PCoA2 ",Brassicaceae_pc[2],"%"),
       title=adonis_Br_result)+
  theme(axis.title.x=element_text(size=12),
        axis.title.y=element_text(size=12,angle=90),
        axis.text.y=element_text(size=10),
        axis.text.x=element_text(size=10),
        panel.grid=element_blank())
p3

# Solanaceae
adonis_So_result <- paste0("Solanaceae-adonis R2: ",round(adonis_So$R2,2), "; P-value: ", adonis_So$`Pr(>F)`)
p4<-ggplot(data=Solanaceae_pc12,aes(x=V1,y=V2,color=group))+
  theme_bw()+
  geom_point(size=4)+
  stat_ellipse(level=0.6,linetype=2,size=1) +
  scale_discrete_manual(values=c("#3333CC","#56BF7E"),aesthetics = 'colour') +
  theme(panel.grid = element_blank())+
  geom_vline(xintercept = 0,lty="dashed")+
  geom_hline(yintercept = 0,lty="dashed")+
  labs(x=paste0("PCoA1 ",Solanaceae_pc[1],"%"),
       y=paste0("PCoA2 ",Solanaceae_pc[2],"%"),
       title=adonis_So_result)+
  theme(axis.title.x=element_text(size=12),
        axis.title.y=element_text(size=12,angle=90),
        axis.text.y=element_text(size=10),
        axis.text.x=element_text(size=10),
        panel.grid=element_blank())
p4

p<- cowplot::plot_grid(p2,p4,p3,p1, ncol = 2, labels = c("a", "b","c","d"))
p

ggsave(plot = p,'PCoA Analysis_family.pdf',height = 10,width = 12,dpi = 650)
```
