# Supplementary material for: Endophytic bacterial communities in ungerminated and germinated seeds of commercial vegetables
Source: Sci Rep. 2023 Nov 14;13:19829. doi: 10.1038/s41598-023-47099-4 (PMC10645892; doi:10.1038/s41598-023-47099-4)
Supplement: Supplementary file 1 — Supplementary Information. [file 41598_2023_47099_MOESM1_ESM.zip › R_abundance_major_minor.Rmd]

---
title: 'Abundance: major and minor'
output: html_document
date: '2022-10-28'
---

```{r setup, include=FALSE}
knitr::opts_chunk$set(echo = TRUE, warning=FALSE, message=FALSE)
setwd("e:/16s/project_data/Data_seeds_and_seedlings/level/L2/major_minor")
```

## seed_major

```{r}
seed_major<- read.csv('seed_major.csv',header = T,row.names = 1)
row.names(seed_major) <- row.names(seed_major)
seed_major_2 <- cbind(PhylumID=row.names(seed_major),seed_major)

library(reshape2)
seed_major_2$PhylumID <- factor(seed_major_2$PhylumID, levels = rev(seed_major_2$PhylumID))
seed_major_gg <- melt(seed_major_2, id.vars="PhylumID", variable.name="SampleID", value.name="Abundance")

seed_major_gg$group <- c(rep('Apiaceae_Du', 24), rep('Apiaceae_Pu', 24), rep('Asteraceae_Lb', 18), 
                     rep('Asteraceae_Lg', 24), rep('Brassicaceae_Bf', 24), rep('Brassicaceae_Bi', 24), 
                     rep('Solanaceae_Sg', 18), rep('Solanaceae_Sv', 18))

library(ggplot2)
p_seed_major <- ggplot(seed_major_gg, aes(SampleID, y=100*Abundance, fill=PhylumID))+
  geom_col(position = "stack", width = 0.6)+
  scale_y_continuous(expand = c(0,0))+
  scale_fill_manual(values=c( '#B3DE69', '#BEBADA','#8DD3C7', '#FDB462', '#FB8072','#80B1D3'))+
  labs(title="Seed-major", x = "", y = "Relative Abundance(%)")+
  theme_bw()+
  theme(axis.ticks = element_blank(), axis.text.x = element_blank())+
  facet_grid(~ group, scales = "free_x", space='free')

p_seed_major
```

## seedling major

```{r}
seedling_major<- read.csv('seedling_major.csv',header = T,row.names = 1)
row.names(seedling_major) <- row.names(seedling_major)
seedling_major_2 <- cbind(PhylumID=row.names(seedling_major),seedling_major)

library(reshape2)
seedling_major_2$PhylumID <- factor(seedling_major_2$PhylumID, levels = rev(seedling_major_2$PhylumID))
seedling_major_gg <- melt(seedling_major_2, id.vars="PhylumID", variable.name="SampleID", value.name="Abundance")

seedling_major_gg$group <- c(rep('Apiaceae_Du', 24), rep('Apiaceae_Pu', 24), rep('Asteraceae_Lb', 18), rep('Asteraceae_Lg', 24), rep('Brassicaceae_Bf', 24), rep('Brassicaceae_Bi', 24), rep('Solanaceae_Sg', 24), rep('Solanaceae_Sv', 24))

library(ggplot2)
p_seedling_major <- ggplot(seedling_major_gg, aes(SampleID, y=100*Abundance, fill=PhylumID))+
  geom_col(position = "stack", width = 0.6)+
  scale_y_continuous(expand = c(0,0))+
  scale_fill_manual(values=c('#B3DE69','#8DD3C7', '#BEBADA', '#FDB462', '#FB8072','#80B1D3'))+
  labs(title="Seedling-major", x = "", y = "Relative Abundance(%)")+
  theme_bw()+
  theme(axis.ticks = element_blank(), axis.text.x = element_blank())+
  facet_grid(~ group, scales = "free_x", space='free')

p_seedling_major

```

## seed_minor

```{r}
seed_minor<- read.csv('seed_minor.csv',header = T,row.names = 1)
row.names(seed_minor) <- row.names(seed_minor)
seed_minor_2 <- cbind(PhylumID=row.names(seed_minor),seed_minor)

library(reshape2)
seed_minor_2$PhylumID <- factor(seed_minor_2$PhylumID, levels = rev(seed_minor_2$PhylumID))
seed_minor_gg <- melt(seed_minor_2, id.vars="PhylumID", variable.name="SampleID", value.name="Abundance")

seed_minor_gg$group <- c(rep('Apiaceae_Du',56), rep('Apiaceae_Pu', 56), rep('Asteraceae_Lb', 42), 
                     rep('Asteraceae_Lg', 56), rep('Brassicaceae_Bf', 56), rep('Brassicaceae_Bi', 56), 
                     rep('Solanaceae_Sg', 42), rep('Solanaceae_Sv', 42))

library(ggplot2)
p_seed_minor <- ggplot(seed_minor_gg, aes(SampleID, y=100*Abundance, fill=PhylumID))+
  geom_col(position = "stack", width = 0.6)+
  scale_y_continuous(expand = c(0,0))+
 scale_fill_manual(values=c("#4169B2","#B1A4C0","#479E9B","#BC8F8F","#DD5F60","#7CB6DB",
                            "#BFEFFF","#3CB371","#FFAEB9","#F2B379","#DDA0DD","#9AC0CD","#FDDC7B","#8FBC8F"))+
  labs(title="Seed-minor", x = "", y = "Relative Abundance(%)")+
  theme_bw()+
  theme(axis.ticks = element_blank(), axis.text.x = element_blank())+
  facet_grid(~ group, scales = "free_x", space='free')

p_seed_minor

```

## seedling_minor

```{r}
seedling_minor<- read.csv('seedling_minor.csv',header = T,row.names = 1)
row.names(seedling_minor) <- row.names(seedling_minor)
seedling_minor_2 <- cbind(PhylumID=row.names(seedling_minor),seedling_minor)

library(reshape2)
seedling_minor_2$PhylumID <- factor(seedling_minor_2$PhylumID, levels = rev(seedling_minor_2$PhylumID))
seedling_minor_gg <- melt(seedling_minor_2, id.vars="PhylumID", variable.name="SampleID", value.name="Abundance")

seedling_minor_gg$group <- c(rep('Apiaceae_Du', 32), rep('Apiaceae_Pu', 32), rep('Asteraceae_Lb', 24), rep('Asteraceae_Lg', 32), rep('Brassicaceae_Bf', 32), rep('Brassicaceae_Bi', 32), rep('Solanaceae_Sg', 32), rep('Solanaceae_Sv', 32))

library(ggplot2)
p_seedling_minor <- ggplot(seedling_minor_gg, aes(SampleID, y=100*Abundance, fill=PhylumID))+
  geom_col(position = "stack", width = 0.6)+
  scale_y_continuous(expand = c(0,0))+
  scale_fill_manual(values=c("#BFEFFF","#BC8F8F","#B1A4C0","#FDDC7B","#F2B379","#DDA0DD","#8FBC8F","#9AC0CD"))+
  labs(title="Seedling-minor", x = "", y = "Relative Abundance(%)")+
  theme_bw()+
  theme(axis.ticks = element_blank(), axis.text.x = element_blank())+
  facet_grid(~ group, scales = "free_x", space='free')

p_seedling_minor
```

## merge plot

```{r}
p<- cowplot::plot_grid(p_seed_major,p_seedling_major,p_seed_minor,p_seedling_minor, ncol =2, labels = c("a", "b","c","d"))
p

ggsave(plot = p,'phylum_major_minor.pdf',height = 12,width = 24,dpi = 650)
```
