# Supplementary material for: Endophytic bacterial communities in ungerminated and germinated seeds of commercial vegetables
Source: Sci Rep. 2023 Nov 14;13:19829. doi: 10.1038/s41598-023-47099-4 (PMC10645892; doi:10.1038/s41598-023-47099-4)
Supplement: Supplementary file 1 — Supplementary Information. [file 41598_2023_47099_MOESM1_ESM.zip › spec_occu.Rmd]

---
title: "spec_occu"
output: html_document
date: '2022-10-02'
---

```{r setup, include=FALSE}
knitr::opts_chunk$set(echo = TRUE, warning=FALSE, message=FALSE)
setwd("e:/16s/project_data/Data_seeds_and_seedlings/sec_occu/phylum")
```

## Apiaceae

```{r}
#读取 OTU 丰度表和样本分组
otu <- read.delim('Apiaceae_CSS_normal_otutable_filter_Chloroplast_Mitochondria_taxa.txt', row.names = 1, stringsAsFactors = FALSE)
group <- read.delim('Ap_group.txt', row.names = 1, stringsAsFactors = FALSE)
 
##计算各组样本中，OTU 的特异性（specificity）和占有率（occupancy）
Nindividuals_S <- rep(0, nrow(otu))
for (i in unique(group$Group)) {
        otu_group_i <- otu[ ,rownames(subset(group, Group == i))]
        Nindividuals_S <- Nindividuals_S + rowMeans(otu_group_i)  #计算 Nindividuals S
}
 
spec_occu <- NULL
for (i in unique(group$Group)) {
        otu_group_i <- otu[ ,rownames(subset(group, Group == i))]
        Nindividuals_SH <- apply(otu_group_i, 1, mean)  #计算 Nindividuals SH
        Specificity <- Nindividuals_SH / Nindividuals_S  #计算 Specificity
        Nsites_H <- ncol(otu_group_i)  #计算 Nsites H
        Nsites_SH <- apply(otu_group_i, 1, function(x) sum(x>0))  #计算 Nsites SH
        Occupancy <- Nsites_SH / Nsites_H  #计算 Occupancy
        spec_occu_group_i <- data.frame(Group = i, OTU = rownames(otu_group_i), Specificity = Specificity, Occupancy = Occupancy, Abundance_mean = rowMeans(otu_group_i), Taxonomy = otu$Taxonomy)
        spec_occu <- rbind(spec_occu, spec_occu_group_i)  #合并各组统计
}
 
#输出统计表格
write.table(spec_occu, 'spec_occu_Apiaceae.txt', row.names = FALSE, sep = '\t', quote = FALSE)

#在上述统计表格中直接根据特异性和占有率 ≥0.7 做筛选，保留下的 OTU 即为特化种
spec_occu_specialist <- subset(spec_occu, Specificity >= 0.7 & Occupancy >= 0.7)
 
#输出统计表格
write.table(spec_occu_specialist, 'spec_occu_specialist_Apiaceae.txt', row.names = FALSE, sep = '\t', quote = FALSE)

#绘制 SPEC-OCCU 图
library(ggplot2)
 
p1 <- ggplot(spec_occu, aes(Occupancy, Specificity)) +
  geom_point(aes(size = log10(Abundance_mean), color = Taxonomy)) +
  geom_jitter(aes(size = log10(Abundance_mean), color = Taxonomy)) +
  scale_size(breaks = c(-1, -2, -3, -4), labels=c(expression(10^{-1}),expression(10^{-2}),
                                                  expression(10^{-3}),expression(10^{-4})),range = c(0, 4)) +
  scale_color_manual(values = c('#E7272E', '#F59D1F', '#768CC5', '#9BC648', '#794779', '#A19E9D'), 
                     limits =c('Proteobacteria', 'Firmicutes','Actinobacteria', 'Bacteroidetes','Cyanobacteria','Others')) +
  theme(panel.grid = element_blank(), panel.background = element_rect(fill = 'white', color = 'gray30'),
        legend.key = element_blank()) +
  facet_wrap(~Group, ncol = 2) +
  scale_x_continuous(breaks = c(0, 0.5, 1), expand = c(0, 0), limit = c(0, 1)) +
  scale_y_continuous(breaks = c(0, 0.5, 1), expand = c(0, 0), limit = c(0, 1.05)) +
  labs(x = 'Occupancy', y = 'Specificity', size = 'Average relative abundance',
       color = 'Taxonomy',title = 'Apiaceae') +
  geom_segment(aes(x = 0.7, xend = 1, y = 0.7, yend = 0.7), linetype = 2)+
  geom_segment(aes(x = 0.7, xend = 0.7, y = 0.7, yend = 1.05), linetype = 2)+
  geom_segment(aes(x = 0.7, xend = 0.7, y = 0.7, yend = 1), linetype = 2)
 
p1
```


## Asteraceae

```{r}
otu <- read.delim('Asteraceae_CSS_normal_otutable_filter_Chloroplast_Mitochondria_taxa.txt', row.names = 1, stringsAsFactors = FALSE)
group <- read.delim('As_group.txt', row.names = 1, stringsAsFactors = FALSE)
 
##计算各组样本中，OTU 的特异性（specificity）和占有率（occupancy）
Nindividuals_S <- rep(0, nrow(otu))
for (i in unique(group$Group)) {
        otu_group_i <- otu[ ,rownames(subset(group, Group == i))]
        Nindividuals_S <- Nindividuals_S + rowMeans(otu_group_i)  #计算 Nindividuals S
}
 
spec_occu <- NULL
for (i in unique(group$Group)) {
        otu_group_i <- otu[ ,rownames(subset(group, Group == i))]
        Nindividuals_SH <- apply(otu_group_i, 1, mean)  #计算 Nindividuals SH
        Specificity <- Nindividuals_SH / Nindividuals_S  #计算 Specificity
        Nsites_H <- ncol(otu_group_i)  #计算 Nsites H
        Nsites_SH <- apply(otu_group_i, 1, function(x) sum(x>0))  #计算 Nsites SH
        Occupancy <- Nsites_SH / Nsites_H  #计算 Occupancy
        spec_occu_group_i <- data.frame(Group = i, OTU = rownames(otu_group_i), Specificity = Specificity, Occupancy = Occupancy, Abundance_mean = rowMeans(otu_group_i), Taxonomy = otu$Taxonomy)
        spec_occu <- rbind(spec_occu, spec_occu_group_i)  #合并各组统计
}
 
#输出统计表格
write.table(spec_occu, 'spec_occu_Asteraceae.txt', row.names = FALSE, sep = '\t', quote = FALSE)

#在上述统计表格中直接根据特异性和占有率 ≥0.7 做筛选，保留下的 OTU 即为特化种
spec_occu_specialist <- subset(spec_occu, Specificity >= 0.7 & Occupancy >= 0.7)
 
#输出统计表格
write.table(spec_occu_specialist, 'spec_occu_specialist_Asteraceae.txt', row.names = FALSE, sep = '\t', quote = FALSE)

#绘制 SPEC-OCCU 图
library(ggplot2)
 
p2 <- ggplot(spec_occu, aes(Occupancy, Specificity)) +
  geom_point(aes(size = log10(Abundance_mean), color = Taxonomy)) +
  geom_jitter(aes(size = log10(Abundance_mean), color = Taxonomy)) +
  scale_size(breaks = c(-1, -2, -3, -4), labels=c(expression(10^{-1}),expression(10^{-2}),
                                                  expression(10^{-3}),expression(10^{-4})),range = c(0, 4)) +
  scale_color_manual(values = c('#E7272E', '#F59D1F', '#768CC5', '#9BC648', '#794779', '#A19E9D'), 
                     limits =c('Proteobacteria', 'Firmicutes','Actinobacteria', 'Bacteroidetes','Cyanobacteria','Others')) +
  theme(panel.grid = element_blank(), panel.background = element_rect(fill = 'white', color = 'gray30'),
        legend.key = element_blank()) +
  facet_wrap(~Group, ncol = 2) +
  scale_x_continuous(breaks = c(0, 0.5, 1), expand = c(0, 0), limit = c(0, 1)) +
  scale_y_continuous(breaks = c(0, 0.5, 1), expand = c(0, 0), limit = c(0, 1.05)) +
  labs(x = 'Occupancy', y = 'Specificity', size = 'Average relative abundance',
       color = 'Taxonomy',title = 'Asteraceae') +
  geom_segment(aes(x = 0.7, xend = 1, y = 0.7, yend = 0.7), linetype = 2)+
  geom_segment(aes(x = 0.7, xend = 0.7, y = 0.7, yend = 1.05), linetype = 2)+
  geom_segment(aes(x = 0.7, xend = 0.7, y = 0.7, yend = 1), linetype = 2)
 
p2
```


## Brassicaceae

```{r}
#读取 OTU 丰度表和样本分组
otu <- read.delim('Brassicaceae_CSS_normal_otutable_filter_Chloroplast_Mitochondria_taxa.txt', row.names = 1, stringsAsFactors = FALSE)
group <- read.delim('Br_group.txt', row.names = 1, stringsAsFactors = FALSE)
 
##计算各组样本中，OTU 的特异性（specificity）和占有率（occupancy）
Nindividuals_S <- rep(0, nrow(otu))
for (i in unique(group$Group)) {
        otu_group_i <- otu[ ,rownames(subset(group, Group == i))]
        Nindividuals_S <- Nindividuals_S + rowMeans(otu_group_i)  #计算 Nindividuals S
}
 
spec_occu <- NULL
for (i in unique(group$Group)) {
        otu_group_i <- otu[ ,rownames(subset(group, Group == i))]
        Nindividuals_SH <- apply(otu_group_i, 1, mean)  #计算 Nindividuals SH
        Specificity <- Nindividuals_SH / Nindividuals_S  #计算 Specificity
        Nsites_H <- ncol(otu_group_i)  #计算 Nsites H
        Nsites_SH <- apply(otu_group_i, 1, function(x) sum(x>0))  #计算 Nsites SH
        Occupancy <- Nsites_SH / Nsites_H  #计算 Occupancy
        spec_occu_group_i <- data.frame(Group = i, OTU = rownames(otu_group_i), Specificity = Specificity, Occupancy = Occupancy, Abundance_mean = rowMeans(otu_group_i), Taxonomy = otu$Taxonomy)
        spec_occu <- rbind(spec_occu, spec_occu_group_i)  #合并各组统计
}
 
#输出统计表格
write.table(spec_occu, 'spec_occu_Brassicaceae.txt', row.names = FALSE, sep = '\t', quote = FALSE)

#在上述统计表格中直接根据特异性和占有率 ≥0.7 做筛选，保留下的 OTU 即为特化种
spec_occu_specialist <- subset(spec_occu, Specificity >= 0.7 & Occupancy >= 0.7)
 
#输出统计表格
write.table(spec_occu_specialist, 'spec_occu_specialist_Brassicaceae.txt', row.names = FALSE, sep = '\t', quote = FALSE)

#绘制 SPEC-OCCU 图
library(ggplot2)
 
p3 <- ggplot(spec_occu, aes(Occupancy, Specificity)) +
  geom_point(aes(size = log10(Abundance_mean), color = Taxonomy)) +
  geom_jitter(aes(size = log10(Abundance_mean), color = Taxonomy)) +
  scale_size(breaks = c(-1, -2, -3, -4), labels=c(expression(10^{-1}),expression(10^{-2}),
                                                  expression(10^{-3}),expression(10^{-4})),range = c(0, 4)) +
  scale_color_manual(values = c('#E7272E', '#F59D1F', '#768CC5', '#9BC648', '#794779', '#A19E9D'), 
                     limits =c('Proteobacteria', 'Firmicutes','Actinobacteria', 'Bacteroidetes','Cyanobacteria','Others')) +
  theme(panel.grid = element_blank(), panel.background = element_rect(fill = 'white', color = 'gray30'),
        legend.key = element_blank()) +
  facet_wrap(~Group, ncol = 2) +
  scale_x_continuous(breaks = c(0, 0.5, 1), expand = c(0, 0), limit = c(0, 1)) +
  scale_y_continuous(breaks = c(0, 0.5, 1), expand = c(0, 0), limit = c(0, 1.05)) +
  labs(x = 'Occupancy', y = 'Specificity', size = 'Average relative abundance',
       color = 'Taxonomy',title = 'Brassicaceae') +
  geom_segment(aes(x = 0.7, xend = 1, y = 0.7, yend = 0.7), linetype = 2)+
  geom_segment(aes(x = 0.7, xend = 0.7, y = 0.7, yend = 1.05), linetype = 2)+
  geom_segment(aes(x = 0.7, xend = 0.7, y = 0.7, yend = 1), linetype = 2)
 
p3
```


## Solanaceae

```{r}
#读取 OTU 丰度表和样本分组
otu <- read.delim('Solanaceae_CSS_normal_otutable_filter_Chloroplast_Mitochondria_taxa.txt', row.names = 1, stringsAsFactors = FALSE)
group <- read.delim('So_group.txt', row.names = 1, stringsAsFactors = FALSE)
 
##计算各组样本中，OTU 的特异性（specificity）和占有率（occupancy）
Nindividuals_S <- rep(0, nrow(otu))
for (i in unique(group$Group)) {
        otu_group_i <- otu[ ,rownames(subset(group, Group == i))]
        Nindividuals_S <- Nindividuals_S + rowMeans(otu_group_i)  #计算 Nindividuals S
}
 
spec_occu <- NULL
for (i in unique(group$Group)) {
        otu_group_i <- otu[ ,rownames(subset(group, Group == i))]
        Nindividuals_SH <- apply(otu_group_i, 1, mean)  #计算 Nindividuals SH
        Specificity <- Nindividuals_SH / Nindividuals_S  #计算 Specificity
        Nsites_H <- ncol(otu_group_i)  #计算 Nsites H
        Nsites_SH <- apply(otu_group_i, 1, function(x) sum(x>0))  #计算 Nsites SH
        Occupancy <- Nsites_SH / Nsites_H  #计算 Occupancy
        spec_occu_group_i <- data.frame(Group = i, OTU = rownames(otu_group_i), Specificity = Specificity, Occupancy = Occupancy, Abundance_mean = rowMeans(otu_group_i), Taxonomy = otu$Taxonomy)
        spec_occu <- rbind(spec_occu, spec_occu_group_i)  #合并各组统计
}
 
#输出统计表格
write.table(spec_occu, 'spec_occu_Solanaceae.txt', row.names = FALSE, sep = '\t', quote = FALSE)

#在上述统计表格中直接根据特异性和占有率 ≥0.7 做筛选，保留下的 OTU 即为特化种
spec_occu_specialist <- subset(spec_occu, Specificity >= 0.7 & Occupancy >= 0.7)
 
#输出统计表格
write.table(spec_occu_specialist, 'spec_occu_specialist_Solanaceae.txt', row.names = FALSE, sep = '\t', quote = FALSE)

#绘制 SPEC-OCCU 图
library(ggplot2)
 
p4 <- ggplot(spec_occu, aes(Occupancy, Specificity)) +
  geom_point(aes(size = log10(Abundance_mean), color = Taxonomy)) +
  geom_jitter(aes(size = log10(Abundance_mean), color = Taxonomy)) +
  scale_size(breaks = c(-1, -2, -3, -4), labels=c(expression(10^{-1}),expression(10^{-2}),
                                                  expression(10^{-3}),expression(10^{-4})),range = c(0, 4)) +
  scale_color_manual(values = c('#E7272E', '#F59D1F', '#768CC5', '#9BC648', '#794779', '#A19E9D'), 
                     limits =c('Proteobacteria', 'Firmicutes','Actinobacteria', 'Bacteroidetes','Cyanobacteria','Others')) +
  theme(panel.grid = element_blank(), panel.background = element_rect(fill = 'white', color = 'gray30'),
        legend.key = element_blank()) +
  facet_wrap(~Group, ncol = 2) +
  scale_x_continuous(breaks = c(0, 0.5, 1), expand = c(0, 0), limit = c(0, 1)) +
  scale_y_continuous(breaks = c(0, 0.5, 1), expand = c(0, 0), limit = c(0, 1.05)) +
  labs(x = 'Occupancy', y = 'Specificity', size = 'Average relative abundance',
       color = 'Taxonomy',title = 'Solanaceae') +
  geom_segment(aes(x = 0.7, xend = 1, y = 0.7, yend = 0.7), linetype = 2)+
  geom_segment(aes(x = 0.7, xend = 0.7, y = 0.7, yend = 1.05), linetype = 2)+
  geom_segment(aes(x = 0.7, xend = 0.7, y = 0.7, yend = 1), linetype = 2)
 
p4
```

## merge plots

```{r}
p<- cowplot::plot_grid(p2,p4,p3,p1, ncol = 2, labels = c("a", "b","c","d"))
p

ggsave(plot = p,'spec_occu_phylum.pdf',height = 10,width = 20,dpi = 650)
```
